# Supplementary material for: Antiplasmodial and Antileishmanial Activities of a New Limonoid and Other Constituents from the Stem Bark of Khaya senegalensis
Source: Molecules. 2023 Oct 23;28(20):7227. doi: 10.3390/molecules28207227 (PMC10609173; doi:10.3390/molecules28207227)
Supplement: Supplementary file 1 [file molecules-28-07227-s001.zip]

Archive with 1 entries (1 files):
- molecules-2670929-supplementary.pdf
